# Supplementary material for: PhyloPattern: regular expressions to identify complex patterns in phylogenetic trees
Source: BMC Bioinformatics. 2009 Sep 19;10:298. doi: 10.1186/1471-2105-10-298 (PMC2759962; doi:10.1186/1471-2105-10-298)
Supplement: Additional file 1 — PhyloPattern package, version 1.01. The complete PhyloPattern package with runtime, sources, samples and documentation. [file 1471-2105-10-298-S1.ZIP]

Archive with 30 entries (20 files):
- PhyloPattern_1.01/
- PhyloPattern_1.01/PhyloPattern.jar
- PhyloPattern_1.01/GPL_licence.txt
- PhyloPattern_1.01/src/
- PhyloPattern_1.01/src/gnu/
- PhyloPattern_1.01/src/gnu/prolog/
- PhyloPattern_1.01/src/gnu/prolog/test/
- PhyloPattern_1.01/src/gnu/prolog/test/TestPhyloPatternWithJavaIntegration.java
- PhyloPattern_1.01/src/gnu/prolog/test/CallerContext.java
- PhyloPattern_1.01/src/gnu/prolog/test/PPRunner.java
- PhyloPattern_1.01/src/gnu/prolog/vm/
- PhyloPattern_1.01/src/gnu/prolog/vm/buildins/
- PhyloPattern_1.01/src/gnu/prolog/vm/buildins/PhyloPattern/
- PhyloPattern_1.01/src/gnu/prolog/vm/buildins/PhyloPattern/Predicate_nhx_as_term.java
- PhyloPattern_1.01/src/gnu/prolog/vm/buildins/PhyloPattern/Predicate_load_file_as_atom.java
- PhyloPattern_1.01/src/gnu/prolog/vm/buildins/PhyloPattern/StreamTransfer.java
- PhyloPattern_1.01/src/gnu/prolog/vm/buildins/PhyloPattern/Predicate_bootstrap_label.java
- PhyloPattern_1.01/src/samples.pl
- PhyloPattern_1.01/src/tools.pl
- PhyloPattern_1.01/src/PhyloPattern.pl
- PhyloPattern_1.01/test_java_integration_linux
- PhyloPattern_1.01/README.txt
- PhyloPattern_1.01/run_windows
- PhyloPattern_1.01/lib/
- PhyloPattern_1.01/lib/gnuprolog_phylopattern.jar
- PhyloPattern_1.01/lib/forester4.jar
- PhyloPattern_1.01/run_linux
- PhyloPattern_1.01/trees/
- PhyloPattern_1.01/trees/vset.nhx
- PhyloPattern_1.01/trees/C2set.nhx
