# Supplementary material for: PhyloPattern: regular expressions to identify complex patterns in phylogenetic trees
Source: BMC Bioinformatics. 2009 Sep 19;10:298. doi: 10.1186/1471-2105-10-298 (PMC2759962; doi:10.1186/1471-2105-10-298)
Supplement: Additional file 1 — PhyloPattern package, version 1.01. The complete PhyloPattern package with runtime, sources, samples and documentation. [file 1471-2105-10-298-S1.ZIP › PhyloPattern_1.01/README.txt]

#
#
#  PhyloPattern 1.01 Readme
###############################################

PhyloPattern is a very simple to use and powerful tool to simulate "human expertise" in phylogenetic tree reading. You can annotate, i.e. add new properties to tree nodes by choosing or defining a new annotation function, you can define complex patterns to search and extract subtrees from a tree, you can also compare two complete trees and get the matching subtrees.
PhyloPattern uses the Prolog language. PhyloPattern Prolog scripts can be completely integrated in a Java application.


Licence 
------------------------------------

PhyloPattern is distributed under the GPL licence, see GPL_licence.txt file in the PhyloPattern main directory.

For any questions, send your email to philippe.gouret@univ-provence.fr.


Installation and Test
------------------------------------

Uncompress the PhyloPattern.tar.gz file in the installation directory. You will need a recent Java runtime installed on your computer.
(PhyloPattern.jar is compiled with Java 1.6, but you can rebuild it with an older version, at least 1.5)

PhyloPattern can be used in two ways:

1: with Gnu Prolog for Java (http://sourceforge.net/projects/gnuprologjava/), we provide a modified runtime. 
(modified only by adding three predicate definitions in buildins.pro file. The predicates themselves are implemented in the PhyloPattern.jar file associated with the predicate sources)

(You can get more documentation on GNU Prolog at: http://www.gprolog.org/)

- you can test samples by using the "run_linux" or "run_windows" command (see samples.pl file for sample details) or by creating your own starting command.
	e.g. for tree comparing, type: 		run_linux  test_tree_comparing
	e.g. for tree annotation, type:		run_linux  test_annotation
	e.g. for pattern matching, type:	run_linux  "test_pattern_matching(Ortholog)"


- you can also integrate your PhyloPattern Prolog scripts in your own Java applications. An example is provided with the TestPhyloPatternWithJavaIntegration class.

(note that we use Rio Forester API to parse NHX (Extended Newick) tree files and that the Rio Forester GUI can be used to visualize NHX trees)


2: you can also use the Prolog files: phylo_pattern.pl and tools.pl directly with any "Edimburg syntax like" Prolog engine.
In this case, you need to convert your phylogeny tree to the PhyloPattern prolog syntax, before you can work with it.
A node has the given structure:

	[[ChildSubTree_Left, ChildSubTree_Right], [Tags1(Value1), Tags2(Value2), ..., TagsN(ValueN)]]

Note that permuting the two children of a node gives an equivalent node.


Pattern definitions
-------------------------------------

Patterns are defined with the same syntax as trees:

[[], Tags] for leafs
[[Child1, Child2], Tags] for internal nodes

	, so you can define any phylogeny sub-structure to be found in a tree.
	
	Moreover there are additional definition types that provide extra power to the PhyloPattern tools:

Suppose we apply the pattern on a tree called Tree1:

	@(Pattern) -> means that Tree1 contains a subtree that fulfills the Pattern definition.
When it matches, the result of applying the pattern is the matching subtree of Tree1.
This pattern is very useful to find a specific sub-structure in a tree.

	$(Pattern) -> means that Tree1 contains a subtree that fulfills the Pattern definition, even if we have to eliminate some nodes to obtain the match.
When it matches, the result of applying the pattern is the matching subtree of Tree1.
This pattern is very useful to eliminate some parts of a tree or subtree and concentrate the analysis on the remaining parts.

	&([Pattern0, Pattern1, ..., PatternN]) -> means that each pattern of the given list matches with a subtree of Tree1 and that these patterns "cover" the entire tree Tree1. (partition)
When it matches, the result of applying the pattern is the matching subtree of Tree1.
This pattern can in fact be used to define a rake, i.e. a node for which phylogenetic interpretation is not possible. (The predicate wired_and_broken (see samples.pl) is able to transform badly supported nodes of a tree into rakes. This is very useful for tree comparing, and allows less stringent comparisons of two trees, because rakes can match with all possible structures for a set of nodes..


	#([Leaf1, Leaf2, ..., LeafN]) -> means that Tree1 has exactly this leaf list. 
When it matches, the result of applying the pattern is Tree1.
This pattern is very useful to extract the leaf list of a tree.


Note that these patterns can be combined with each other. For example you can define a pattern like this: #([[@(TreeA), &(TreeB, TreeC)], Tags]).
The interpretation is: "The leaf list of a tree for which one subtree includes the subtree TreeA and the other matches with a rake with two trees TreeB and TreeC".
TreeA, TreeB and TreeC can be also defined as patterns or specific tree structures, and so on...
