# Supplementary material for: PhyloPattern: regular expressions to identify complex patterns in phylogenetic trees
Source: BMC Bioinformatics. 2009 Sep 19;10:298. doi: 10.1186/1471-2105-10-298 (PMC2759962; doi:10.1186/1471-2105-10-298)
Supplement: Additional file 1 — PhyloPattern package, version 1.01. The complete PhyloPattern package with runtime, sources, samples and documentation. [file 1471-2105-10-298-S1.ZIP › PhyloPattern_1.01/run_windows]

java -cp PhyloPattern.jar;lib\forester4.jar;lib\gnuprolog_phylopattern.jar gnu.prolog.test.PPRunner "[src\tools.pl,src\PhyloPattern.pl,src\samples.pl" "%1"
