# Supplementary material for: PhyloPattern: regular expressions to identify complex patterns in phylogenetic trees
Source: BMC Bioinformatics. 2009 Sep 19;10:298. doi: 10.1186/1471-2105-10-298 (PMC2759962; doi:10.1186/1471-2105-10-298)
Supplement: Additional file 1 — PhyloPattern package, version 1.01. The complete PhyloPattern package with runtime, sources, samples and documentation. [file 1471-2105-10-298-S1.ZIP › PhyloPattern_1.01/trees/vset.nhx]

(((((lcl|ENSMODP00000012902|13616|MONODELPHIS~DOMESTICA|:0.12139[&&NHX:ID=94:S=MONODELPHIS~DOMESTICA:DS=486>32>146>0.0>2_PF07686_V_setd248_1473>152>232>0.0>2_PF08205_C2_set_2d1484_1575>370>486>0.0>1_PF00622_SPRYd2013_2177:T=13616:Sw=N:Co=N],lcl|ENSMODP00000031495|13616|MONODELPHIS~DOMESTICA|:0.14622[&&NHX:ID=95:S=MONODELPHIS~DOMESTICA:DS=523>1>112>0.0>2_PF07686_V_setd251_1473>120>198>0.0>2_PF08205_C2_set_2d1484_1575>397>523>0.0>1_PF00622_SPRYd2013_2187:T=13616:Sw=N:Co=N])99_*_*:0.09236[&&NHX:ID=4:D=Y:Sw=N:Co=N],(((lcl|ENSP00000231229|9606|HOMO~SAPIENS|:0.0[&&NHX:ID=96:S=HOMO~SAPIENS:DS=347>18>132>0.0>2_PF07686_V_setd248_1473>138>217>0.0>2_PF08205_C2_set_2d1484_1575:T=9606:Sw=N:Co=N],lcl|ENSP00000383543|9606|HOMO~SAPIENS|:0.0[&&NHX:ID=97:S=HOMO~SAPIENS:DS=347>18>132>0.0>2_PF07686_V_setd248_1473>138>217>0.0>2_PF08205_C2_set_2d1484_1575:T=9606:Sw=N:Co=N])100_92_90:0.04716[&&NHX:ID=7:D=Y:Sw=N:Co=N],lcl|ENSMMUP00000033580|9544|MACACA~MULATTA|:0.05143[&&NHX:ID=98:S=MACACA~MULATTA:DS=348>18>133>0.0>2_PF07686_V_setd248_1473>139>218>0.0>2_PF08205_C2_set_2d1484_1575:T=9544:Sw=N:Co=N])99_95_76:0.09125[&&NHX:ID=6:D=N:Sw=N:Co=N],((lcl|ENSP00000341787|9606|HOMO~SAPIENS|:0.00587[&&NHX:ID=99:S=HOMO~SAPIENS:DS=467>18>132>0.0>2_PF07686_V_setd248_1473>138>217>0.0>2_PF08205_C2_set_2d1484_1575>339>465>0.0>1_PF00622_SPRYd2013_2187:T=9606:Sw=N:Co=N],lcl|ENSPTRP00000030143|9598|PAN~TROGLODYTES|:0.00822[&&NHX:ID=100:S=PAN~TROGLODYTES:DS=474>18>132>0.0>2_PF07686_V_setd248_1473>138>217>0.0>2_PF08205_C2_set_2d1484_1575>339>465>0.0>1_PF00622_SPRYd2013_2187:T=9598:Sw=N:Co=N])98_94_95:0.05347[&&NHX:ID=9:D=N:Sw=N:Co=N],lcl|ENSMMUP00000033579|9544|MACACA~MULATTA|:0.08737[&&NHX:ID=101:S=MACACA~MULATTA:DS=467>18>132>0.0>2_PF07686_V_setd248_1473>138>217>0.0>2_PF08205_C2_set_2d1484_1575>340>465>0.0>1_PF00622_SPRYd2013_2187:T=9544:Sw=N:Co=N])88_94_92:0.0496[&&NHX:ID=8:D=N:Sw=N:Co=N])98_83_59:0.06169[&&NHX:ID=5:D=Y:Sw=N:Co=N])75_*_*:0.03209[&&NHX:ID=3:D=N:Sw=N:Co=N],lcl|ENSGALP00000040507|9031|GALLUS~GALLUS|:0.34775[&&NHX:ID=102:S=GALLUS~GALLUS:DS=257>22>137>0.0>2_PF07686_V_setd248_1473>144>225>0.0>2_PF08205_C2_set_2d1487_1575:T=9031:Sw=N:Co=N])75_*_*:0.04704[&&NHX:ID=2:D=N:Sw=N:Co=N],(((((lcl|ENSP00000366038|9606|HOMO~SAPIENS|:0.02974[&&NHX:ID=103:S=HOMO~SAPIENS:DS=536>37>140>0.0>2_PF07686_V_setd248_1462>157>238>0.0>2_PF08205_C2_set_2d1484_1575>382>507>0.0>1_PF00622_SPRYd2013_2187:T=9606:Sw=N:Co=N],lcl|ENSPTRP00000047773|9598|PAN~TROGLODYTES|:0.02659[&&NHX:ID=104:S=PAN~TROGLODYTES:DS=485>37>140>0.0>2_PF07686_V_setd248_1462>157>238>0.0>2_PF08205_C2_set_2d1484_1575>331>456>0.0>1_PF00622_SPRYd2013_2187:T=9598:Sw=N:Co=N])99_100_90:0.10782[&&NHX:ID=14:D=N:Sw=N:Co=N],lcl|ENSCAFP00000019022|9615|CANIS~LUPUS~FAMILIARIS|:0.13162[&&NHX:ID=105:S=CANIS~LUPUS~FAMILIARIS:DS=541>39>142>0.0>2_PF07686_V_setd248_1462>159>240>0.0>2_PF08205_C2_set_2d1484_1575>387>512>0.0>1_PF00622_SPRYd2013_2187:T=9615:Sw=N:Co=N])70_*_*:0.02968[&&NHX:ID=13:D=N:Sw=N:Co=N],lcl|ENSMUSP00000046229|10090|MUS~MUSCULUS|:0.18511[&&NHX:ID=106:S=MUS~MUSCULUS:DS=536>37>140>0.0>2_PF07686_V_setd248_1462>157>238>0.0>2_PF08205_C2_set_2d1484_1575>378>503>0.0>1_PF00622_SPRYd2013_2187:T=10090:Sw=N:Co=N])79_43_52:0.04378[&&NHX:ID=12:D=N:Sw=N:Co=N],lcl|ENSMODP00000031165|13616|MONODELPHIS~DOMESTICA|:0.18685[&&NHX:ID=107:S=MONODELPHIS~DOMESTICA:DS=587>3>106>0.0>2_PF07686_V_setd248_1462>123>204>0.0>2_PF08205_C2_set_2d1484_1575>426>551>0.0>1_PF00622_SPRYd2013_2187:T=13616:Sw=N:Co=N])94_82_65:0.06024[&&NHX:ID=11:D=N:Sw=N:Co=N],(lcl|ENSMODP00000025258|13616|MONODELPHIS~DOMESTICA|:0.1154[&&NHX:ID=108:S=MONODELPHIS~DOMESTICA:DS=396>189>303>0.0>2_PF07686_V_setd248_1473>309>389>0.0>2_PF08205_C2_set_2d1484_1575:T=13616:Sw=N:Co=N],lcl|ENSMODP00000025257|13616|MONODELPHIS~DOMESTICA|:0.13812[&&NHX:ID=109:S=MONODELPHIS~DOMESTICA:DS=231>23>137>0.0>2_PF07686_V_setd248_1473>143>223>0.0>2_PF08205_C2_set_2d1484_1575:T=13616:Sw=N:Co=N])100_100_91:0.17567[&&NHX:ID=15:D=Y:Sw=N:Co=N])28_*_*:0.0079[&&NHX:ID=10:D=Y:Sw=N:Co=N])35_*_*:0.013265000000000023[&&NHX:ID=1:D=Y:Sw=N:Co=N],((((((((((lcl|ENSMODP00000031562|13616|MONODELPHIS~DOMESTICA|:0.00854[&&NHX:ID=110:S=MONODELPHIS~DOMESTICA:DS=665>25>139>0.0>2_PF07686_V_setd248_1473>145>226>0.0>2_PF08205_C2_set_2d1484_1575>521>647>0.0>1_PF00622_SPRYd2018_2154:T=13616:Sw=N:Co=N],lcl|ENSMODP00000017046|13616|MONODELPHIS~DOMESTICA|:0.00555[&&NHX:ID=111:S=MONODELPHIS~DOMESTICA:DS=528>27>141>0.0>2_PF07686_V_setd248_1473>147>228>0.0>2_PF08205_C2_set_2d1484_1575>392>518>0.0>1_PF00622_SPRYd2018_2154:T=13616:Sw=N:Co=N])93_46_69:0.02132[&&NHX:ID=25:D=Y:Sw=N:Co=N],lcl|ENSMODP00000031349|13616|MONODELPHIS~DOMESTICA|:0.03502[&&NHX:ID=112:S=MONODELPHIS~DOMESTICA:DS=672>1>115>0.0>2_PF07686_V_setd248_1473>121>202>0.0>2_PF08205_C2_set_2d1484_1575>528>654>0.0>1_PF00622_SPRYd2018_2154:T=13616:Sw=N:Co=N])100_98_54:0.11107[&&NHX:ID=24:D=Y:Sw=N:Co=N],(lcl|ENSMODP00000038550|13616|MONODELPHIS~DOMESTICA|:0.0[&&NHX:ID=113:S=MONODELPHIS~DOMESTICA:DS=506>29>143>0.0>2_PF07686_V_setd248_1473>149>230>0.0>2_PF08205_C2_set_2d1484_1575>384>506>0.0>1_PF00622_SPRYd2018_2150:T=13616:Sw=N:Co=N],lcl|ENSMODP00000018552|13616|MONODELPHIS~DOMESTICA|:0.0[&&NHX:ID=114:S=MONODELPHIS~DOMESTICA:DS=525>30>144>0.0>2_PF07686_V_setd248_1473>150>231>0.0>2_PF08205_C2_set_2d1484_1575>384>510>0.0>1_PF00622_SPRYd2018_2154:T=13616:Sw=N:Co=N])100_100_98:0.14245[&&NHX:ID=26:D=Y:Sw=N:Co=N])98_91_*:0.0794[&&NHX:ID=23:D=Y:Sw=N:Co=N],lcl|ENSCAFP00000001144|9615|CANIS~LUPUS~FAMILIARIS|:0.2287[&&NHX:ID=115:S=CANIS~LUPUS~FAMILIARIS:DS=673>28>124>0.0>2_PF07686_V_setd248_1238>150>229>0.0>2_PF08205_C2_set_2d1486_1575>542>667>0.0>1_PF00622_SPRYd2023_2155:T=9615:Sw=N:Co=N])50_34_84:0.01464[&&NHX:ID=22:D=N:Sw=N:Co=N],(((((lcl|ENSRNOP00000000518|10116|RATTUS~NORVEGICUS|:0.01539[&&NHX:ID=116:S=RATTUS~NORVEGICUS:DS=548>30>143>0.0>2_PF07686_V_setd248_1471>149>232>0.0>2_PF08205_C2_set_2d1477_1575>387>511>0.0>1_PF00622_SPRYd2018_2154:T=10116:Sw=N:Co=N],lcl|ENSRNOP00000034566|10116|RATTUS~NORVEGICUS|:0.01278[&&NHX:ID=117:S=RATTUS~NORVEGICUS:DS=588>30>143>0.0>2_PF07686_V_setd248_1471>149>232>0.0>2_PF08205_C2_set_2d1477_1575>386>510>0.0>1_PF00622_SPRYd2018_2154:T=10116:Sw=N:Co=N])82_54_*:0.02571[&&NHX:ID=31:D=Y:Sw=N:Co=N],lcl|ENSRNOP00000050023|10116|RATTUS~NORVEGICUS|:0.03063[&&NHX:ID=118:S=RATTUS~NORVEGICUS:DS=506>30>143>0.0>2_PF07686_V_setd248_1471>149>232>0.0>2_PF08205_C2_set_2d1477_1575>370>494>0.0>1_PF00622_SPRYd2018_2154:T=10116:Sw=N:Co=N])52_*_*:0.00674[&&NHX:ID=30:D=Y:Sw=N:Co=N],lcl|ENSRNOP00000034717|10116|RATTUS~NORVEGICUS|:0.06721[&&NHX:ID=119:S=RATTUS~NORVEGICUS:DS=399>30>143>0.0>2_PF07686_V_setd248_1471>149>232>0.0>2_PF08205_C2_set_2d1477_1575>374>399>0.0>1_PF00622_SPRYd2018_2050:T=10116:Sw=N:Co=N])91_69_69:0.05833[&&NHX:ID=29:D=Y:Sw=N:Co=N],(((lcl|ENSMUSP00000023469|10090|MUS~MUSCULUS|:0.05605[&&NHX:ID=120:S=MUS~MUSCULUS:DS=583>30>143>0.0>2_PF07686_V_setd248_1471>149>232>0.0>2_PF08205_C2_set_2d1477_1575>386>510>0.0>1_PF00622_SPRYd2018_2154:T=10090:Sw=N:Co=N],lcl|ENSMUSP00000109800|10090|MUS~MUSCULUS|:0.05663[&&NHX:ID=121:S=MUS~MUSCULUS:DS=539>30>143>0.0>2_PF07686_V_setd248_1471>149>232>0.0>2_PF08205_C2_set_2d1477_1575>384>508>0.0>1_PF00622_SPRYd2018_2154:T=10090:Sw=N:Co=N])47_47_*:0.01036[&&NHX:ID=34:D=Y:Sw=N:Co=N],lcl|ENSMUSP00000109803|10090|MUS~MUSCULUS|:0.06006[&&NHX:ID=122:S=MUS~MUSCULUS:DS=586>30>143>0.0>2_PF07686_V_setd248_1471>149>233>0.0>2_PF08205_C2_set_2d1477_1575>387>511>0.0>1_PF00622_SPRYd2018_2154:T=10090:Sw=N:Co=N])47_*_*:0.01355[&&NHX:ID=33:D=Y:Sw=N:Co=N],lcl|ENSMUSP00000094959|10090|MUS~MUSCULUS|:0.05687[&&NHX:ID=123:S=MUS~MUSCULUS:DS=356>68>181>0.0>2_PF07686_V_setd248_1471>187>270>0.0>2_PF08205_C2_set_2d1477_1575:T=10090:Sw=N:Co=N])67_49_54:0.02705[&&NHX:ID=32:D=Y:Sw=N:Co=N])99_99_68:0.09858[&&NHX:ID=28:D=N:Sw=N:Co=N],lcl|ENSCAFP00000001128|9615|CANIS~LUPUS~FAMILIARIS|:0.21436[&&NHX:ID=124:S=CANIS~LUPUS~FAMILIARIS:DS=319>30>142>0.0>2_PF07686_V_setd248_1471>148>231>0.0>2_PF08205_C2_set_2d1477_1575:T=9615:Sw=N:Co=N])79_48_67:0.04291[&&NHX:ID=27:D=N:Sw=N:Co=N])44_18_58:0.02364[&&NHX:ID=21:D=Y:Sw=N:Co=N],((((((((((lcl|ENSP00000349143|9606|HOMO~SAPIENS|:0.01167[&&NHX:ID=125:S=HOMO~SAPIENS:DS=523>33>147>0.0>2_PF07686_V_setd248_1473>153>234>0.0>2_PF08205_C2_set_2d1484_1575>379>482>0.0>1_PF00622_SPRYd2013_2165:T=9606:Sw=N:Co=N],lcl|ENSMMUP00000006287|9544|MACACA~MULATTA|:0.03059[&&NHX:ID=126:S=MACACA~MULATTA:DS=519>29>143>0.0>2_PF07686_V_setd248_1473>149>230>0.0>2_PF08205_C2_set_2d1484_1575>375>478>0.0>1_PF00622_SPRYd2013_2165:T=9544:Sw=N:Co=N])43_*_*:0.00694[&&NHX:ID=44:D=N:Sw=N:Co=N],lcl|ENSPTRP00000050499|9598|PAN~TROGLODYTES|:0.02123[&&NHX:ID=127:S=PAN~TROGLODYTES:DS=523>33>147>0.0>2_PF07686_V_setd248_1473>153>234>0.0>2_PF08205_C2_set_2d1484_1575>379>482>0.0>1_PF00622_SPRYd2013_2165:T=9598:Sw=N:Co=N])57_*_*:0.01386[&&NHX:ID=43:D=N:Sw=N:Co=N],lcl|ENSMMUP00000010851|9544|MACACA~MULATTA|:0.07064[&&NHX:ID=128:S=MACACA~MULATTA:DS=521>29>141>0.0>2_PF07686_V_setd248_1473>147>228>0.0>2_PF08205_C2_set_2d1484_1575>345>477>0.0>1_PF00622_SPRYd2013_2165:T=9544:Sw=N:Co=N])67_63_62:0.02263[&&NHX:ID=42:D=Y:Sw=N:Co=N],((lcl|ENSP00000312158|9606|HOMO~SAPIENS|:0.0[&&NHX:ID=129:S=HOMO~SAPIENS:DS=527>29>143>0.0>2_PF07686_V_setd248_1473>149>230>0.0>2_PF08205_C2_set_2d1484_1575>383>486>0.0>1_PF00622_SPRYd2013_2165:T=9606:Sw=N:Co=N],lcl|ENSPTRP00000056995|9598|PAN~TROGLODYTES|:0.0[&&NHX:ID=130:S=PAN~TROGLODYTES:DS=530>32>146>0.0>2_PF07686_V_setd248_1473>152>233>0.0>2_PF08205_C2_set_2d1484_1575>386>489>0.0>1_PF00622_SPRYd2013_2165:T=9598:Sw=N:Co=N])95_81_67:0.02243[&&NHX:ID=46:D=N:Sw=N:Co=N],lcl|ENSMMUP00000028928|9544|MACACA~MULATTA|:0.01982[&&NHX:ID=131:S=MACACA~MULATTA:DS=545>30>144>0.0>2_PF07686_V_setd248_1473>150>231>0.0>2_PF08205_C2_set_2d1484_1575>384>494>0.0>1_PF00622_SPRYd2013_2165:T=9544:Sw=N:Co=N])90_86_75:0.03195[&&NHX:ID=45:D=N:Sw=N:Co=N])90_57_*:0.03533[&&NHX:ID=41:D=Y:Sw=N:Co=N],(lcl|ENSP00000366890|9606|HOMO~SAPIENS|:0.0[&&NHX:ID=132:S=HOMO~SAPIENS:DS=279>28>141>0.0>2_PF07686_V_setd248_1473>147>228>0.0>2_PF08205_C2_set_2d1484_1575:T=9606:Sw=N:Co=N],lcl|ENSPTRP00000030420|9598|PAN~TROGLODYTES|:0.0[&&NHX:ID=133:S=PAN~TROGLODYTES:DS=579>30>143>0.0>2_PF07686_V_setd248_1473>149>230>0.0>2_PF08205_C2_set_2d1484_1575>352>455>0.0>1_PF00622_SPRYd2013_2165:T=9598:Sw=N:Co=N])100_100_83:0.10464[&&NHX:ID=47:D=N:Sw=N:Co=N])90_64_59:0.03679[&&NHX:ID=40:D=Y:Sw=N:Co=N],lcl|ENSCAFP00000015983|9615|CANIS~LUPUS~FAMILIARIS|:0.11725[&&NHX:ID=134:S=CANIS~LUPUS~FAMILIARIS:DS=514>30>144>0.0>2_PF07686_V_setd248_1473>150>231>0.0>2_PF08205_C2_set_2d1484_1575>370>473>0.0>1_PF00622_SPRYd2013_2165:T=9615:Sw=N:Co=N])47_50_*:0.01815[&&NHX:ID=39:D=N:Sw=N:Co=N],(lcl|ENSMUSP00000048251|10090|MUS~MUSCULUS|:0.06053[&&NHX:ID=135:S=MUS~MUSCULUS:DS=417>30>144>0.0>2_PF07686_V_setd248_1473>150>231>0.0>2_PF08205_C2_set_2d1484_1575>365>417>0.0>1_PF00622_SPRYd2013_2114:T=10090:Sw=N:Co=N],lcl|ENSRNOP00000056159|10116|RATTUS~NORVEGICUS|:0.06623[&&NHX:ID=136:S=RATTUS~NORVEGICUS:DS=514>30>144>0.0>2_PF07686_V_setd248_1473>150>231>0.0>2_PF08205_C2_set_2d1484_1575>365>468>0.0>1_PF00622_SPRYd2013_2165:T=10116:Sw=N:Co=N])99_98_94:0.08814[&&NHX:ID=48:D=N:Sw=N:Co=N])91_62_*:0.0468[&&NHX:ID=38:D=N:Sw=N:Co=N],lcl|ENSMODP00000010705|13616|MONODELPHIS~DOMESTICA|:0.21387[&&NHX:ID=137:S=MONODELPHIS~DOMESTICA:DS=516>33>147>0.0>2_PF07686_V_setd248_1473>153>235>0.0>2_PF08205_C2_set_2d1484_1575:T=13616:Sw=N:Co=N])84_60_51:0.03447[&&NHX:ID=37:D=N:Sw=N:Co=N],((lcl|ENSCAFP00000001618|9615|CANIS~LUPUS~FAMILIARIS|:0.0[&&NHX:ID=138:S=CANIS~LUPUS~FAMILIARIS:DS=502>32>146>0.0>2_PF07686_V_setd248_1473>152>233>0.0>2_PF08205_C2_set_2d1484_1575>384>493>0.0>1_PF00622_SPRYd2023_2187:T=9615:Sw=N:Co=N],lcl|ENSCAFP00000001623|9615|CANIS~LUPUS~FAMILIARIS|:0.0[&&NHX:ID=139:S=CANIS~LUPUS~FAMILIARIS:DS=522>21>135>0.0>2_PF07686_V_setd248_1473>141>222>0.0>2_PF08205_C2_set_2d1484_1575>392>513>0.0>1_PF00622_SPRYd2013_2187:T=9615:Sw=N:Co=N])100_100_98:0.21923[&&NHX:ID=50:D=Y:Sw=N:Co=N],(lcl|ENSMUSP00000063279|10090|MUS~MUSCULUS|:0.07136[&&NHX:ID=140:S=MUS~MUSCULUS:DS=492>32>144>0.0>2_PF07686_V_setd248_1471>152>233>0.0>2_PF08205_C2_set_2d1484_1575>353>476>0.0>1_PF00622_SPRYd2013_2189:T=10090:Sw=N:Co=N],lcl|ENSRNOP00000043743|10116|RATTUS~NORVEGICUS|:0.0554[&&NHX:ID=141:S=RATTUS~NORVEGICUS:DS=493>30>142>0.0>2_PF07686_V_setd248_1471>150>231>0.0>2_PF08205_C2_set_2d1484_1575>364>488>0.0>1_PF00622_SPRYd2013_2187:T=10116:Sw=N:Co=N])100_98_98:0.12584[&&NHX:ID=51:D=N:Sw=N:Co=N])97_97_92:0.06983[&&NHX:ID=49:D=N:Sw=N:Co=N])70_20_*:0.03832[&&NHX:ID=36:D=Y:Sw=N:Co=N],(((((lcl|ENSP00000355238|9606|HOMO~SAPIENS|:0.0[&&NHX:ID=142:S=HOMO~SAPIENS:DS=584>30>153>0.0>2_PF07686_V_setd248_1487>150>231>0.0>2_PF08205_C2_set_2d1484_1575>392>515>0.0>1_PF00622_SPRYd2013_2154:T=9606:Sw=N:Co=N],lcl|ENSPTRP00000030422|9598|PAN~TROGLODYTES|:0.0[&&NHX:ID=143:S=PAN~TROGLODYTES:DS=584>30>153>0.0>2_PF07686_V_setd248_1487>150>231>0.0>2_PF08205_C2_set_2d1484_1575>392>515>0.0>1_PF00622_SPRYd2013_2154:T=9598:Sw=N:Co=N])38_0_61:0.0050[&&NHX:ID=56:D=N:Sw=N:Co=N],lcl|ENSP00000366937|9606|HOMO~SAPIENS|:0.00908[&&NHX:ID=144:S=HOMO~SAPIENS:DS=334>30>153>0.0>2_PF07686_V_setd248_1487>150>231>0.0>2_PF08205_C2_set_2d1484_1575:T=9606:Sw=N:Co=N])30_*_*:0.00354[&&NHX:ID=55:D=Y:Sw=N:Co=N],((lcl|ENSP00000289361|9606|HOMO~SAPIENS|:0.0[&&NHX:ID=145:S=HOMO~SAPIENS:DS=513>30>153>0.0>2_PF07686_V_setd248_1487>150>231>0.0>2_PF08205_C2_set_2d1484_1575>392>513>0.0>1_PF00622_SPRYd2013_2153:T=9606:Sw=N:Co=N],lcl|ENSPTRP00000030417|9598|PAN~TROGLODYTES|:0.0[&&NHX:ID=146:S=PAN~TROGLODYTES:DS=513>30>153>0.0>2_PF07686_V_setd248_1487>150>231>0.0>2_PF08205_C2_set_2d1484_1575>392>513>0.0>1_PF00622_SPRYd2013_2153:T=9598:Sw=N:Co=N])63_44_63:0.0[&&NHX:ID=58:D=N:Sw=N:Co=N],lcl|ENSMMUP00000006284|9544|MACACA~MULATTA|:0.0[&&NHX:ID=147:S=MACACA~MULATTA:DS=312>30>153>0.0>2_PF07686_V_setd248_1487>150>231>0.0>2_PF08205_C2_set_2d1484_1575:T=9544:Sw=N:Co=N])63_*_*:0.01054[&&NHX:ID=57:D=N:Sw=N:Co=N])35_*_*:0.00244[&&NHX:ID=54:D=Y:Sw=N:Co=N],lcl|ENSMMUP00000028931|9544|MACACA~MULATTA|:0.01164[&&NHX:ID=148:S=MACACA~MULATTA:DS=582>30>153>0.0>2_PF07686_V_setd248_1487>150>231>0.0>2_PF08205_C2_set_2d1484_1575>392>515>0.0>1_PF00622_SPRYd2013_2154:T=9544:Sw=N:Co=N])51_41_*:0.0134[&&NHX:ID=53:D=Y:Sw=N:Co=N],lcl|ENSPTRP00000043485|9598|PAN~TROGLODYTES|:0.02533[&&NHX:ID=149:S=PAN~TROGLODYTES:DS=328>30>153>0.0>2_PF07686_V_setd248_1487>150>231>0.0>2_PF08205_C2_set_2d1484_1575:T=9598:Sw=N:Co=N])100_100_82:0.19803[&&NHX:ID=52:D=Y:Sw=N:Co=N])23_*_*:0.01403[&&NHX:ID=35:D=Y:Sw=N:Co=N])9_0_*:0.01094[&&NHX:ID=20:D=Y:Sw=N:Co=N],((lcl|ENSMUSP00000109819|10090|MUS~MUSCULUS|:0.0619[&&NHX:ID=150:S=MUS~MUSCULUS:DS=342>31>145>0.0>2_PF07686_V_setd248_1473>151>232>0.0>2_PF08205_C2_set_2d1484_1575:T=10090:Sw=N:Co=N],lcl|ENSRNOP00000029848|10116|RATTUS~NORVEGICUS|:0.07894[&&NHX:ID=151:S=RATTUS~NORVEGICUS:DS=330>30>144>0.0>2_PF07686_V_setd248_1473>150>231>0.0>2_PF08205_C2_set_2d1484_1575:T=10116:Sw=N:Co=N])100_100_95:0.13517[&&NHX:ID=60:D=N:Sw=N:Co=N],lcl|ENSCAFP00000001140|9615|CANIS~LUPUS~FAMILIARIS|:0.1606[&&NHX:ID=152:S=CANIS~LUPUS~FAMILIARIS:DS=552>37>151>0.0>2_PF07686_V_setd248_1473>173>238>0.0>2_PF08205_C2_set_2d1502_1575>458>552>0.0>1_PF00622_SPRY_PA_PARTd2018_2137:T=9615:Sw=N:Co=N])97_92_88:0.08258[&&NHX:ID=59:D=N:Sw=N:Co=N])_:6.1E-4[&&NHX:ID=19:D=Y:Sw=N:Co=N],((((lcl|ENSRNOP00000000520|10116|RATTUS~NORVEGICUS|:0.06297[&&NHX:ID=153:S=RATTUS~NORVEGICUS:DS=513>28>140>0.0>2_PF07686_V_setd248_1471>162>229>0.0>2_PF08205_C2_set_2d1500_1575>245>341>0.0>2_PF07686_V_setd1697_1793>365>445>0.0>2_PF08205_C2_set_2d1817_1898:T=10116:Sw=N:Co=N],lcl|ENSMUSP00000025198|10090|MUS~MUSCULUS|:0.06379[&&NHX:ID=154:S=MUS~MUSCULUS:DS=514>28>140>0.0>2_PF07686_V_setd248_1471>162>229>0.0>2_PF08205_C2_set_2d1500_1575>245>341>0.0>2_PF07686_V_setd1697_1793>365>445>0.0>2_PF08205_C2_set_2d1817_1898:T=10090:Sw=N:Co=N])100_99_84:0.12027[&&NHX:ID=64:D=N:Sw=N:Co=N],lcl|ENSPTRP00000030765|9598|PAN~TROGLODYTES|:0.21071[&&NHX:ID=155:S=PAN~TROGLODYTES:DS=243>28>141>0.0>2_PF07686_V_setd248_1472>148>229>0.0>2_PF08205_C2_set_2d1484_1575:T=9598:Sw=N:Co=N])92_97_*:0.06406[&&NHX:ID=63:D=N:Sw=N:Co=N],lcl|ENSMODP00000031545|13616|MONODELPHIS~DOMESTICA|:0.35143[&&NHX:ID=156:S=MONODELPHIS~DOMESTICA:DS=510>3>113>0.0>2_PF07686_V_setd248_1473>119>200>0.0>2_PF08205_C2_set_2d1484_1575>406>510>0.0>1_PF00622_SPRYd2013_2166:T=13616:Sw=N:Co=N])61_*_*:0.0308[&&NHX:ID=62:D=N:Sw=N:Co=N],((((lcl|ENSP00000244513|9606|HOMO~SAPIENS|:0.0[&&NHX:ID=157:S=HOMO~SAPIENS:DS=526>28>124>0.0>2_PF07686_V_setd248_1238>148>229>0.0>2_PF08205_C2_set_2d1484_1575>355>501>0.0>1_PF00622_SPRYd2013_2212:T=9606:Sw=N:Co=N],lcl|ENSPTRP00000030425|9598|PAN~TROGLODYTES|:0.0[&&NHX:ID=158:S=PAN~TROGLODYTES:DS=526>28>124>0.0>2_PF07686_V_setd248_1238>148>229>0.0>2_PF08205_C2_set_2d1484_1575>355>501>0.0>1_PF00622_SPRYd2013_2212:T=9598:Sw=N:Co=N])64_59_99:0.00865[&&NHX:ID=68:D=N:Sw=N:Co=N],lcl|ENSMMUP00000030294|9544|MACACA~MULATTA|:0.00543[&&NHX:ID=159:S=MACACA~MULATTA:DS=526>28>124>0.0>2_PF07686_V_setd248_1238>148>229>0.0>2_PF08205_C2_set_2d1484_1575>355>501>0.0>1_PF00622_SPRYd2013_2212:T=9544:Sw=N:Co=N])100_98_97:0.13527[&&NHX:ID=67:D=N:Sw=N:Co=N],(lcl|ENSMUSP00000084694|10090|MUS~MUSCULUS|:0.07841[&&NHX:ID=160:S=MUS~MUSCULUS:DS=524>29>125>0.0>2_PF07686_V_setd248_1238>149>230>0.0>2_PF08205_C2_set_2d1484_1575>356>499>0.0>1_PF00622_SPRYd2013_2212:T=10090:Sw=N:Co=N],lcl|ENSRNOP00000023622|10116|RATTUS~NORVEGICUS|:0.09061[&&NHX:ID=161:S=RATTUS~NORVEGICUS:DS=524>29>125>0.0>2_PF07686_V_setd248_1238>149>230>0.0>2_PF08205_C2_set_2d1484_1575>356>499>0.0>1_PF00622_SPRYd2013_2212:T=10116:Sw=N:Co=N])99_100_97:0.11825[&&NHX:ID=69:D=N:Sw=N:Co=N])94_78_86:0.07292[&&NHX:ID=66:D=N:Sw=N:Co=N],(lcl|ENSP00000364132|9606|HOMO~SAPIENS|:0.08984[&&NHX:ID=162:S=HOMO~SAPIENS:DS=455>28>141>0.0>2_PF07686_V_setd248_375>148>229>0.0>2_PF07686_V_setd382_463>245>359>0.0>2_PF07686_V_setd479_1473>365>446>0.0>2_PF08205_C2_set_2d1484_1575:T=9606:Sw=N:Co=N],lcl|ENSCAFP00000001141|9615|CANIS~LUPUS~FAMILIARIS|:0.09326[&&NHX:ID=163:S=CANIS~LUPUS~FAMILIARIS:DS=481>28>359>0.0>2_PF07686_V_setd248_1473>365>446>0.0>2_PF08205_C2_set_2d1484_1575:T=9615:Sw=N:Co=N])100_99_88:0.16652[&&NHX:ID=70:D=N:Sw=N:Co=N])23_*_*:0.01057[&&NHX:ID=65:D=Y:Sw=N:Co=N])6_*_*:0.00531[&&NHX:ID=61:D=Y:Sw=N:Co=N])2_*_*:0.01533[&&NHX:ID=18:D=Y:Sw=N:Co=N],(((lcl|ENSCAFP00000003661|9615|CANIS~LUPUS~FAMILIARIS|:0.17901[&&NHX:ID=164:S=CANIS~LUPUS~FAMILIARIS:DS=571>61>144>0.0>2_PF07686_V_setd512_1473>150>230>0.0>2_PF08205_C2_set_2d1484_1575>383>508>0.0>1_PF00622_SPRYd2013_2187:T=9615:Sw=N:Co=N],lcl|ENSMUSP00000030396|10090|MUS~MUSCULUS|:0.1731[&&NHX:ID=165:S=MUS~MUSCULUS:DS=592>84>167>0.0>2_PF07686_V_setd512_1473>173>254>0.0>2_PF08205_C2_set_2d1484_1575>407>532>0.0>1_PF00622_SPRYd2013_2187:T=10090:Sw=N:Co=N])82_72_85:0.04393[&&NHX:ID=73:D=N:Sw=N:Co=N],lcl|ENSMODP00000021403|13616|MONODELPHIS~DOMESTICA|:0.21664[&&NHX:ID=166:S=MONODELPHIS~DOMESTICA:DS=538>1>113>0.0>2_PF07686_V_setd265_1473>119>198>0.0>2_PF08205_C2_set_2d1484_1575>351>476>0.0>1_PF00622_SPRYd2013_2187:T=13616:Sw=N:Co=N])98_94_76:0.09217[&&NHX:ID=72:D=N:Sw=N:Co=N],((((((lcl|ENSXETP00000019861|8364|XENOPUS~TROPICALIS|:0.0385[&&NHX:ID=167:S=XENOPUS~TROPICALIS:DS=256>24>128>0.0>2_PF07686_V_setd249_1465>157>220>0.0>2_PF08205_C2_set_2d1502_1576:T=8364:Sw=N:Co=N],lcl|ENSXETP00000019949|8364|XENOPUS~TROPICALIS|:0.046[&&NHX:ID=168:S=XENOPUS~TROPICALIS:DS=222>31>135>0.0>2_PF07686_V_setd249_1465>164>222>0.0>2_PF08205_C2_set_2d1502_1569:T=8364:Sw=N:Co=N])74_53_64:0.02289[&&NHX:ID=79:D=Y:Sw=N:Co=N],lcl|ENSXETP00000053777|8364|XENOPUS~TROPICALIS|:0.04754[&&NHX:ID=169:S=XENOPUS~TROPICALIS:DS=256>23>127>0.0>2_PF07686_V_setd249_1465>156>219>0.0>2_PF08205_C2_set_2d1502_1576:T=8364:Sw=N:Co=N])85_45_68:0.03449[&&NHX:ID=78:D=Y:Sw=N:Co=N],(lcl|ENSXETP00000028631|8364|XENOPUS~TROPICALIS|:0.06423[&&NHX:ID=171:S=XENOPUS~TROPICALIS:DS=210>23>127>0.0>2_PF07686_V_setd249_1465>152>210>0.0>2_PF08205_C2_set_2d1502_1569:T=8364:Sw=N:Co=N],lcl|ENSXETP00000006809|8364|XENOPUS~TROPICALIS|:0.08108[&&NHX:ID=172:S=XENOPUS~TROPICALIS:DS=218>23>127>0.0>2_PF07686_V_setd249_1465>153>216>0.0>2_PF08205_C2_set_2d1502_1576:T=8364:Sw=N:Co=N])69_78_85:0.03065[&&NHX:ID=80:D=Y:Sw=N:Co=N])86_51_78:0.03746[&&NHX:ID=77:D=Y:Sw=N:Co=N],lcl|ENSXETP00000019860|8364|XENOPUS~TROPICALIS|:0.1342[&&NHX:ID=173:S=XENOPUS~TROPICALIS:DS=218>23>127>0.0>2_PF07686_V_setd249_1465>153>216>0.0>2_PF08205_C2_set_2d1502_1576:T=8364:Sw=N:Co=N])100_99_75:0.15734[&&NHX:ID=76:D=Y:Sw=N:Co=N],lcl|ENSXETP00000021713|8364|XENOPUS~TROPICALIS|:0.23791[&&NHX:ID=174:S=XENOPUS~TROPICALIS:DS=305>22>134>0.0>2_PF07686_V_setd248_1471>151>221>0.0>2_PF08205_C2_set_2d1495_1576:T=8364:Sw=N:Co=N])73_66_75:0.03115[&&NHX:ID=75:D=Y:Sw=N:Co=N],lcl|ENSGALP00000000823|9031|GALLUS~GALLUS|:0.24922[&&NHX:ID=175:S=GALLUS~GALLUS:DS=488>33>147>0.0>2_PF07686_V_setd248_1473>153>234>0.0>2_PF08205_C2_set_2d1484_1575>368>488>0.0>1_PF00622_SPRYd2013_2151:T=9031:Sw=N:Co=N])50_*_*:0.02254[&&NHX:ID=74:D=N:Sw=N:Co=N])28_*_*:0.01934[&&NHX:ID=71:D=N:Sw=N:Co=N])14_*_*:0.00318[&&NHX:ID=17:D=Y:Sw=N:Co=N],(((((lcl|ENSMUSP00000102170|10090|MUS~MUSCULUS|:0.05321[&&NHX:ID=183:S=MUS~MUSCULUS:DS=315>24>138>0.0>2_PF07686_V_setd248_1473>144>223>0.0>2_PF08205_C2_set_2d1484_1575:T=10090:Sw=N:Co=N],lcl|ENSMUSP00000042662|10090|MUS~MUSCULUS|:0.05947[&&NHX:ID=184:S=MUS~MUSCULUS:DS=386>27>141>0.0>2_PF07686_V_setd248_1473>147>226>0.0>2_PF08205_C2_set_2d1484_1575:T=10090:Sw=N:Co=N])86_*_*:0.02994[&&NHX:ID=93:D=Y:Sw=N:Co=N],lcl|ENSRNOP00000046201|10116|RATTUS~NORVEGICUS|:0.08274[&&NHX:ID=185:S=RATTUS~NORVEGICUS:DS=269>2>116>0.0>2_PF07686_V_setd248_1473>122>201>0.0>2_PF08205_C2_set_2d1484_1575:T=10116:Sw=N:Co=N])80_71_*:0.04079[&&NHX:ID=92:D=N:Sw=N:Co=N],lcl|ENSMUSP00000102174|10090|MUS~MUSCULUS|:0.11414[&&NHX:ID=186:S=MUS~MUSCULUS:DS=474>26>140>0.0>2_PF07686_V_setd248_1473>146>225>0.0>2_PF08205_C2_set_2d1484_1575:T=10090:Sw=N:Co=N])34_*_*:0.00882[&&NHX:ID=91:D=Y:Sw=N:Co=N],lcl|ENSRNOP00000043233|10116|RATTUS~NORVEGICUS|:0.1197[&&NHX:ID=187:S=RATTUS~NORVEGICUS:DS=237>29>143>0.0>2_PF07686_V_setd248_1473>149>228>0.0>2_PF08205_C2_set_2d1484_1575:T=10116:Sw=N:Co=N])44_55_60:0.01025[&&NHX:ID=90:D=Y:Sw=N:Co=N],lcl|ENSP00000383836|9606|HOMO~SAPIENS|:0.15261[&&NHX:ID=188:S=HOMO~SAPIENS:DS=233>22>136>0.0>2_PF07686_V_setd248_1473>142>221>0.0>2_PF08205_C2_set_2d1484_1575:T=9606:Sw=N:Co=N])100_99_79:0.11137[&&NHX:ID=89:D=N:Sw=N:Co=N])4_*_*:0.0020049999999999764[&&NHX:ID=16:D=Y:Sw=N:Co=N])npl:0.0[&&NHX:D=Y:Sw=N:Co=N];
