# Supplementary material for: PhyloPattern: regular expressions to identify complex patterns in phylogenetic trees
Source: BMC Bioinformatics. 2009 Sep 19;10:298. doi: 10.1186/1471-2105-10-298 (PMC2759962; doi:10.1186/1471-2105-10-298)
Supplement: Additional file 1 — PhyloPattern package, version 1.01. The complete PhyloPattern package with runtime, sources, samples and documentation. [file 1471-2105-10-298-S1.ZIP › PhyloPattern_1.01/trees/C2set.nhx]

(((((((((((lcl|ENSP00000231229|9606|HOMO~SAPIENS|:0.0[&&NHX:ID=87:S=HOMO~SAPIENS:DS=347>18>132>0.0>2_PF07686_V_setd248_1473>138>217>0.0>2_PF08205_C2_set_2d1484_1575:T=9606:Sw=N:Co=N],lcl|ENSP00000383543|9606|HOMO~SAPIENS|:0.0[&&NHX:ID=88:S=HOMO~SAPIENS:DS=347>18>132>0.0>2_PF07686_V_setd248_1473>138>217>0.0>2_PF08205_C2_set_2d1484_1575:T=9606:Sw=N:Co=N])100_96_93:0.0637[&&NHX:ID=10:D=Y:Sw=N:Co=N],lcl|ENSMMUP00000033580|9544|MACACA~MULATTA|:0.03975[&&NHX:ID=89:S=MACACA~MULATTA:DS=348>18>133>0.0>2_PF07686_V_setd248_1473>139>218>0.0>2_PF08205_C2_set_2d1484_1575:T=9544:Sw=N:Co=N])99_93_81:0.10583[&&NHX:ID=9:D=N:Sw=N:Co=N],((lcl|ENSP00000341787|9606|HOMO~SAPIENS|:0.01662[&&NHX:ID=90:S=HOMO~SAPIENS:DS=467>18>132>0.0>2_PF07686_V_setd248_1473>138>217>0.0>2_PF08205_C2_set_2d1484_1575>339>465>0.0>1_PF00622_SPRYd2013_2187:T=9606:Sw=N:Co=N],lcl|ENSPTRP00000030143|9598|PAN~TROGLODYTES|:0.01786[&&NHX:ID=91:S=PAN~TROGLODYTES:DS=474>18>132>0.0>2_PF07686_V_setd248_1473>138>217>0.0>2_PF08205_C2_set_2d1484_1575>339>465>0.0>1_PF00622_SPRYd2013_2187:T=9598:Sw=N:Co=N])91_81_93:0.03305[&&NHX:ID=12:D=N:Sw=N:Co=N],lcl|ENSMMUP00000033579|9544|MACACA~MULATTA|:0.04454[&&NHX:ID=92:S=MACACA~MULATTA:DS=467>18>132>0.0>2_PF07686_V_setd248_1473>138>217>0.0>2_PF08205_C2_set_2d1484_1575>340>465>0.0>1_PF00622_SPRYd2013_2187:T=9544:Sw=N:Co=N])100_78_60:0.12262[&&NHX:ID=11:D=N:Sw=N:Co=N])98_88_*:0.08781[&&NHX:ID=8:D=Y:Sw=N:Co=N],lcl|ENSMODP00000031495|13616|MONODELPHIS~DOMESTICA|:0.24408[&&NHX:ID=93:S=MONODELPHIS~DOMESTICA:DS=523>1>112>0.0>2_PF07686_V_setd251_1473>120>198>0.0>2_PF08205_C2_set_2d1484_1575>397>523>0.0>1_PF00622_SPRYd2013_2187:T=13616:Sw=N:Co=N])66_43_*:0.0414[&&NHX:ID=7:D=N:Sw=N:Co=N],lcl|ENSMODP00000012902|13616|MONODELPHIS~DOMESTICA|:0.26895[&&NHX:ID=94:S=MONODELPHIS~DOMESTICA:DS=486>32>146>0.0>2_PF07686_V_setd248_1473>152>232>0.0>2_PF08205_C2_set_2d1484_1575>370>486>0.0>1_PF00622_SPRYd2013_2177:T=13616:Sw=N:Co=N])44_*_*:0.03083[&&NHX:ID=6:D=Y:Sw=N:Co=N],((lcl|ENSCAFP00000003661|9615|CANIS~LUPUS~FAMILIARIS|:0.16804[&&NHX:ID=95:S=CANIS~LUPUS~FAMILIARIS:DS=571>61>144>0.0>2_PF07686_V_setd512_1473>150>230>0.0>2_PF08205_C2_set_2d1484_1575>383>508>0.0>1_PF00622_SPRYd2013_2187:T=9615:Sw=N:Co=N],lcl|ENSMUSP00000030396|10090|MUS~MUSCULUS|:0.19403[&&NHX:ID=96:S=MUS~MUSCULUS:DS=592>84>167>0.0>2_PF07686_V_setd512_1473>173>254>0.0>2_PF08205_C2_set_2d1484_1575>407>532>0.0>1_PF00622_SPRYd2013_2187:T=10090:Sw=N:Co=N])93_92_66:0.05837[&&NHX:ID=14:D=N:Sw=N:Co=N],lcl|ENSMODP00000021403|13616|MONODELPHIS~DOMESTICA|:0.22611[&&NHX:ID=97:S=MONODELPHIS~DOMESTICA:DS=538>1>113>0.0>2_PF07686_V_setd265_1473>119>198>0.0>2_PF08205_C2_set_2d1484_1575>351>476>0.0>1_PF00622_SPRYd2013_2187:T=13616:Sw=N:Co=N])68_24_96:0.0508[&&NHX:ID=13:D=N:Sw=N:Co=N])3_*_*:0.00471[&&NHX:ID=5:D=Y:Sw=N:Co=N],((((lcl|ENSPTRP00000047773|9598|PAN~TROGLODYTES|:0.00149[&&NHX:ID=98:S=PAN~TROGLODYTES:DS=485>37>140>0.0>2_PF07686_V_setd248_1462>157>238>0.0>2_PF08205_C2_set_2d1484_1575>331>456>0.0>1_PF00622_SPRYd2013_2187:T=9598:Sw=N:Co=N],lcl|ENSP00000366038|9606|HOMO~SAPIENS|:0.01575[&&NHX:ID=99:S=HOMO~SAPIENS:DS=536>37>140>0.0>2_PF07686_V_setd248_1462>157>238>0.0>2_PF08205_C2_set_2d1484_1575>382>507>0.0>1_PF00622_SPRYd2013_2187:T=9606:Sw=N:Co=N])100_100_66:0.11867[&&NHX:ID=18:D=N:Sw=N:Co=N],lcl|ENSCAFP00000019022|9615|CANIS~LUPUS~FAMILIARIS|:0.13133[&&NHX:ID=100:S=CANIS~LUPUS~FAMILIARIS:DS=541>39>142>0.0>2_PF07686_V_setd248_1462>159>240>0.0>2_PF08205_C2_set_2d1484_1575>387>512>0.0>1_PF00622_SPRYd2013_2187:T=9615:Sw=N:Co=N])45_*_*:0.00932[&&NHX:ID=17:D=N:Sw=N:Co=N],lcl|ENSMUSP00000046229|10090|MUS~MUSCULUS|:0.1243[&&NHX:ID=101:S=MUS~MUSCULUS:DS=536>37>140>0.0>2_PF07686_V_setd248_1462>157>238>0.0>2_PF08205_C2_set_2d1484_1575>378>503>0.0>1_PF00622_SPRYd2013_2187:T=10090:Sw=N:Co=N])66_44_*:0.03016[&&NHX:ID=16:D=N:Sw=N:Co=N],lcl|ENSMODP00000031165|13616|MONODELPHIS~DOMESTICA|:0.17674[&&NHX:ID=102:S=MONODELPHIS~DOMESTICA:DS=587>3>106>0.0>2_PF07686_V_setd248_1462>123>204>0.0>2_PF08205_C2_set_2d1484_1575>426>551>0.0>1_PF00622_SPRYd2013_2187:T=13616:Sw=N:Co=N])97_82_59:0.1081[&&NHX:ID=15:D=N:Sw=N:Co=N])_:0.00241[&&NHX:ID=4:D=Y:Sw=N:Co=N],((((((lcl|ENSMUSP00000102174|10090|MUS~MUSCULUS|:0.10723[&&NHX:ID=103:S=MUS~MUSCULUS:DS=474>26>140>0.0>2_PF07686_V_setd248_1473>146>225>0.0>2_PF08205_C2_set_2d1484_1575:T=10090:Sw=N:Co=N],lcl|ENSMUSP00000102170|10090|MUS~MUSCULUS|:0.09967[&&NHX:ID=104:S=MUS~MUSCULUS:DS=315>24>138>0.0>2_PF07686_V_setd248_1473>144>223>0.0>2_PF08205_C2_set_2d1484_1575:T=10090:Sw=N:Co=N])63_26_*:0.02877[&&NHX:ID=24:D=Y:Sw=N:Co=N],lcl|ENSMUSP00000042662|10090|MUS~MUSCULUS|:0.1264[&&NHX:ID=105:S=MUS~MUSCULUS:DS=386>27>141>0.0>2_PF07686_V_setd248_1473>147>226>0.0>2_PF08205_C2_set_2d1484_1575:T=10090:Sw=N:Co=N])39_*_91:0.0088[&&NHX:ID=23:D=Y:Sw=N:Co=N],lcl|ENSRNOP00000046201|10116|RATTUS~NORVEGICUS|:0.1162[&&NHX:ID=106:S=RATTUS~NORVEGICUS:DS=269>2>116>0.0>2_PF07686_V_setd248_1473>122>201>0.0>2_PF08205_C2_set_2d1484_1575:T=10116:Sw=N:Co=N])83_75_93:0.05119[&&NHX:ID=22:D=N:Sw=N:Co=N],(lcl|ENSRNOP00000043233|10116|RATTUS~NORVEGICUS|:0.17234[&&NHX:ID=107:S=RATTUS~NORVEGICUS:DS=237>29>143>0.0>2_PF07686_V_setd248_1473>149>228>0.0>2_PF08205_C2_set_2d1484_1575:T=10116:Sw=N:Co=N],lcl|ENSP00000383836|9606|HOMO~SAPIENS|:0.17249[&&NHX:ID=108:S=HOMO~SAPIENS:DS=233>22>136>0.0>2_PF07686_V_setd248_1473>142>221>0.0>2_PF08205_C2_set_2d1484_1575:T=9606:Sw=N:Co=N])72_67_92:0.03932[&&NHX:ID=25:D=N:Sw=N:Co=N])99_96_85:0.14524[&&NHX:ID=21:D=Y:Sw=N:Co=N],(((lcl|ENSRNOP00000043743|10116|RATTUS~NORVEGICUS|:0.04803[&&NHX:ID=109:S=RATTUS~NORVEGICUS:DS=493>30>142>0.0>2_PF07686_V_setd248_1471>150>231>0.0>2_PF08205_C2_set_2d1484_1575>364>488>0.0>1_PF00622_SPRYd2013_2187:T=10116:Sw=N:Co=N],lcl|ENSMUSP00000063279|10090|MUS~MUSCULUS|:0.05542[&&NHX:ID=110:S=MUS~MUSCULUS:DS=492>32>144>0.0>2_PF07686_V_setd248_1471>152>233>0.0>2_PF08205_C2_set_2d1484_1575>353>476>0.0>1_PF00622_SPRYd2013_2189:T=10090:Sw=N:Co=N])100_97_99:0.17638[&&NHX:ID=28:D=N:Sw=N:Co=N],(lcl|ENSCAFP00000001623|9615|CANIS~LUPUS~FAMILIARIS|:0.00831[&&NHX:ID=111:S=CANIS~LUPUS~FAMILIARIS:DS=522>21>135>0.0>2_PF07686_V_setd248_1473>141>222>0.0>2_PF08205_C2_set_2d1484_1575>392>513>0.0>1_PF00622_SPRYd2013_2187:T=9615:Sw=N:Co=N],lcl|ENSCAFP00000001618|9615|CANIS~LUPUS~FAMILIARIS|:0.00894[&&NHX:ID=112:S=CANIS~LUPUS~FAMILIARIS:DS=502>32>146>0.0>2_PF07686_V_setd248_1473>152>233>0.0>2_PF08205_C2_set_2d1484_1575>384>493>0.0>1_PF00622_SPRYd2023_2187:T=9615:Sw=N:Co=N])100_100_69:0.22017[&&NHX:ID=29:D=Y:Sw=N:Co=N])88_71_*:0.07243[&&NHX:ID=27:D=N:Sw=N:Co=N],((((lcl|ENSPTRP00000030417|9598|PAN~TROGLODYTES|:0.0[&&NHX:ID=113:S=PAN~TROGLODYTES:DS=513>30>153>0.0>2_PF07686_V_setd248_1487>150>231>0.0>2_PF08205_C2_set_2d1484_1575>392>513>0.0>1_PF00622_SPRYd2013_2153:T=9598:Sw=N:Co=N],lcl|ENSP00000289361|9606|HOMO~SAPIENS|:0.0[&&NHX:ID=114:S=HOMO~SAPIENS:DS=513>30>153>0.0>2_PF07686_V_setd248_1487>150>231>0.0>2_PF08205_C2_set_2d1484_1575>392>513>0.0>1_PF00622_SPRYd2013_2153:T=9606:Sw=N:Co=N])99_86_66:0.03704[&&NHX:ID=33:D=N:Sw=N:Co=N],lcl|ENSMMUP00000006284|9544|MACACA~MULATTA|:0.04916[&&NHX:ID=115:S=MACACA~MULATTA:DS=312>30>153>0.0>2_PF07686_V_setd248_1487>150>231>0.0>2_PF08205_C2_set_2d1484_1575:T=9544:Sw=N:Co=N])70_78_76:0.04217[&&NHX:ID=32:D=N:Sw=N:Co=N],(((lcl|ENSPTRP00000030422|9598|PAN~TROGLODYTES|:0.00936[&&NHX:ID=116:S=PAN~TROGLODYTES:DS=584>30>153>0.0>2_PF07686_V_setd248_1487>150>231>0.0>2_PF08205_C2_set_2d1484_1575>392>515>0.0>1_PF00622_SPRYd2013_2154:T=9598:Sw=N:Co=N],lcl|ENSP00000355238|9606|HOMO~SAPIENS|:0.00788[&&NHX:ID=117:S=HOMO~SAPIENS:DS=584>30>153>0.0>2_PF07686_V_setd248_1487>150>231>0.0>2_PF08205_C2_set_2d1484_1575>392>515>0.0>1_PF00622_SPRYd2013_2154:T=9606:Sw=N:Co=N])90_68_96:0.02355[&&NHX:ID=36:D=N:Sw=N:Co=N],lcl|ENSMMUP00000028931|9544|MACACA~MULATTA|:0.04542[&&NHX:ID=118:S=MACACA~MULATTA:DS=582>30>153>0.0>2_PF07686_V_setd248_1487>150>231>0.0>2_PF08205_C2_set_2d1484_1575>392>515>0.0>1_PF00622_SPRYd2013_2154:T=9544:Sw=N:Co=N])34_*_*:0.01348[&&NHX:ID=35:D=N:Sw=N:Co=N],(lcl|ENSPTRP00000043485|9598|PAN~TROGLODYTES|:0.05711[&&NHX:ID=119:S=PAN~TROGLODYTES:DS=328>30>153>0.0>2_PF07686_V_setd248_1487>150>231>0.0>2_PF08205_C2_set_2d1484_1575:T=9598:Sw=N:Co=N],lcl|ENSP00000366937|9606|HOMO~SAPIENS|:0.02909[&&NHX:ID=120:S=HOMO~SAPIENS:DS=334>30>153>0.0>2_PF07686_V_setd248_1487>150>231>0.0>2_PF08205_C2_set_2d1484_1575:T=9606:Sw=N:Co=N])61_76_69:0.02963[&&NHX:ID=37:D=N:Sw=N:Co=N])38_*_*:0.01171[&&NHX:ID=34:D=Y:Sw=N:Co=N])100_100_85:0.18461[&&NHX:ID=31:D=Y:Sw=N:Co=N],(((lcl|ENSRNOP00000056159|10116|RATTUS~NORVEGICUS|:0.05577[&&NHX:ID=121:S=RATTUS~NORVEGICUS:DS=514>30>144>0.0>2_PF07686_V_setd248_1473>150>231>0.0>2_PF08205_C2_set_2d1484_1575>365>468>0.0>1_PF00622_SPRYd2013_2165:T=10116:Sw=N:Co=N],lcl|ENSMUSP00000048251|10090|MUS~MUSCULUS|:0.04768[&&NHX:ID=122:S=MUS~MUSCULUS:DS=417>30>144>0.0>2_PF07686_V_setd248_1473>150>231>0.0>2_PF08205_C2_set_2d1484_1575>365>417>0.0>1_PF00622_SPRYd2013_2114:T=10090:Sw=N:Co=N])99_100_*:0.12743[&&NHX:ID=40:D=N:Sw=N:Co=N],((((lcl|ENSPTRP00000030420|9598|PAN~TROGLODYTES|:0.0[&&NHX:ID=123:S=PAN~TROGLODYTES:DS=579>30>143>0.0>2_PF07686_V_setd248_1473>149>230>0.0>2_PF08205_C2_set_2d1484_1575>352>455>0.0>1_PF00622_SPRYd2013_2165:T=9598:Sw=N:Co=N],lcl|ENSP00000366890|9606|HOMO~SAPIENS|:0.0[&&NHX:ID=124:S=HOMO~SAPIENS:DS=279>28>141>0.0>2_PF07686_V_setd248_1473>147>228>0.0>2_PF08205_C2_set_2d1484_1575:T=9606:Sw=N:Co=N])100_99_93:0.07956[&&NHX:ID=44:D=N:Sw=N:Co=N],((lcl|ENSPTRP00000056995|9598|PAN~TROGLODYTES|:0.00728[&&NHX:ID=125:S=PAN~TROGLODYTES:DS=530>32>146>0.0>2_PF07686_V_setd248_1473>152>233>0.0>2_PF08205_C2_set_2d1484_1575>386>489>0.0>1_PF00622_SPRYd2013_2165:T=9598:Sw=N:Co=N],lcl|ENSP00000312158|9606|HOMO~SAPIENS|:0.00996[&&NHX:ID=126:S=HOMO~SAPIENS:DS=527>29>143>0.0>2_PF07686_V_setd248_1473>149>230>0.0>2_PF08205_C2_set_2d1484_1575>383>486>0.0>1_PF00622_SPRYd2013_2165:T=9606:Sw=N:Co=N])97_86_67:0.03708[&&NHX:ID=46:D=N:Sw=N:Co=N],lcl|ENSMMUP00000028928|9544|MACACA~MULATTA|:0.06636[&&NHX:ID=127:S=MACACA~MULATTA:DS=545>30>144>0.0>2_PF07686_V_setd248_1473>150>231>0.0>2_PF08205_C2_set_2d1484_1575>384>494>0.0>1_PF00622_SPRYd2013_2165:T=9544:Sw=N:Co=N])66_71_72:0.02389[&&NHX:ID=45:D=N:Sw=N:Co=N])74_80_79:0.03222[&&NHX:ID=43:D=Y:Sw=N:Co=N],(((lcl|ENSPTRP00000050499|9598|PAN~TROGLODYTES|:0.0[&&NHX:ID=128:S=PAN~TROGLODYTES:DS=523>33>147>0.0>2_PF07686_V_setd248_1473>153>234>0.0>2_PF08205_C2_set_2d1484_1575>379>482>0.0>1_PF00622_SPRYd2013_2165:T=9598:Sw=N:Co=N],lcl|ENSP00000349143|9606|HOMO~SAPIENS|:0.0[&&NHX:ID=129:S=HOMO~SAPIENS:DS=523>33>147>0.0>2_PF07686_V_setd248_1473>153>234>0.0>2_PF08205_C2_set_2d1484_1575>379>482>0.0>1_PF00622_SPRYd2013_2165:T=9606:Sw=N:Co=N])100_64_95:0.02427[&&NHX:ID=49:D=N:Sw=N:Co=N],lcl|ENSMMUP00000006287|9544|MACACA~MULATTA|:0.02745[&&NHX:ID=130:S=MACACA~MULATTA:DS=519>29>143>0.0>2_PF07686_V_setd248_1473>149>230>0.0>2_PF08205_C2_set_2d1484_1575>375>478>0.0>1_PF00622_SPRYd2013_2165:T=9544:Sw=N:Co=N])90_*_*:0.04119[&&NHX:ID=48:D=N:Sw=N:Co=N],lcl|ENSMMUP00000010851|9544|MACACA~MULATTA|:0.09674[&&NHX:ID=131:S=MACACA~MULATTA:DS=521>29>141>0.0>2_PF07686_V_setd248_1473>147>228>0.0>2_PF08205_C2_set_2d1484_1575>345>477>0.0>1_PF00622_SPRYd2013_2165:T=9544:Sw=N:Co=N])80_83_72:0.05398[&&NHX:ID=47:D=Y:Sw=N:Co=N])71_48_60:0.03336[&&NHX:ID=42:D=Y:Sw=N:Co=N],lcl|ENSCAFP00000015983|9615|CANIS~LUPUS~FAMILIARIS|:0.1466[&&NHX:ID=132:S=CANIS~LUPUS~FAMILIARIS:DS=514>30>144>0.0>2_PF07686_V_setd248_1473>150>231>0.0>2_PF08205_C2_set_2d1484_1575>370>473>0.0>1_PF00622_SPRYd2013_2165:T=9615:Sw=N:Co=N])47_*_*:0.00996[&&NHX:ID=41:D=N:Sw=N:Co=N])98_78_*:0.07992[&&NHX:ID=39:D=N:Sw=N:Co=N],(((lcl|ENSRNOP00000023622|10116|RATTUS~NORVEGICUS|:0.05159[&&NHX:ID=133:S=RATTUS~NORVEGICUS:DS=524>29>125>0.0>2_PF07686_V_setd248_1238>149>230>0.0>2_PF08205_C2_set_2d1484_1575>356>499>0.0>1_PF00622_SPRYd2013_2212:T=10116:Sw=N:Co=N],lcl|ENSMUSP00000084694|10090|MUS~MUSCULUS|:0.05186[&&NHX:ID=134:S=MUS~MUSCULUS:DS=524>29>125>0.0>2_PF07686_V_setd248_1238>149>230>0.0>2_PF08205_C2_set_2d1484_1575>356>499>0.0>1_PF00622_SPRYd2013_2212:T=10090:Sw=N:Co=N])99_99_100:0.11149[&&NHX:ID=52:D=N:Sw=N:Co=N],((lcl|ENSPTRP00000030425|9598|PAN~TROGLODYTES|:0.0[&&NHX:ID=135:S=PAN~TROGLODYTES:DS=526>28>124>0.0>2_PF07686_V_setd248_1238>148>229>0.0>2_PF08205_C2_set_2d1484_1575>355>501>0.0>1_PF00622_SPRYd2013_2212:T=9598:Sw=N:Co=N],lcl|ENSP00000244513|9606|HOMO~SAPIENS|:0.0[&&NHX:ID=136:S=HOMO~SAPIENS:DS=526>28>124>0.0>2_PF07686_V_setd248_1238>148>229>0.0>2_PF08205_C2_set_2d1484_1575>355>501>0.0>1_PF00622_SPRYd2013_2212:T=9606:Sw=N:Co=N])87_60_73:0.01986[&&NHX:ID=55:D=N:Sw=N:Co=N],lcl|ENSMMUP00000030294|9544|MACACA~MULATTA|:0.01462[&&NHX:ID=137:S=MACACA~MULATTA:DS=526>28>124>0.0>2_PF07686_V_setd248_1238>148>229>0.0>2_PF08205_C2_set_2d1484_1575>355>501>0.0>1_PF00622_SPRYd2013_2212:T=9544:Sw=N:Co=N])99_67_54:0.05571[&&NHX:ID=54:D=N:Sw=N:Co=N])99_93_87:0.07921[&&NHX:ID=51:D=N:Sw=N:Co=N],lcl|ENSMODP00000010705|13616|MONODELPHIS~DOMESTICA|:0.24622[&&NHX:ID=139:S=MONODELPHIS~DOMESTICA:DS=516>33>147>0.0>2_PF07686_V_setd248_1473>153>235>0.0>2_PF08205_C2_set_2d1484_1575:T=13616:Sw=N:Co=N])36_*_*:0.01541[&&NHX:ID=50:D=N:Sw=N:Co=N])20_*_*:0.01348[&&NHX:ID=38:D=Y:Sw=N:Co=N])18_1_*:0.01007[&&NHX:ID=30:D=Y:Sw=N:Co=N])15_*_*:0.01292[&&NHX:ID=26:D=Y:Sw=N:Co=N])4_*_*:0.01039[&&NHX:ID=20:D=Y:Sw=N:Co=N],(((lcl|ENSCAFP00000001141|9615|CANIS~LUPUS~FAMILIARIS|:0.13541[&&NHX:ID=140:S=CANIS~LUPUS~FAMILIARIS:DS=481>28>359>0.0>2_PF07686_V_setd248_1473>365>446>0.0>2_PF08205_C2_set_2d1484_1575:T=9615:Sw=N:Co=N],lcl|ENSP00000364132|9606|HOMO~SAPIENS|:0.1577[&&NHX:ID=141:S=HOMO~SAPIENS:DS=455>28>141>0.0>2_PF07686_V_setd248_375>148>229>0.0>2_PF07686_V_setd382_463>245>359>0.0>2_PF07686_V_setd479_1473>365>446>0.0>2_PF08205_C2_set_2d1484_1575:T=9606:Sw=N:Co=N])99_93_94:0.13134[&&NHX:ID=58:D=N:Sw=N:Co=N],((((lcl|ENSMUSP00000025198|10090|MUS~MUSCULUS|:0.07585[&&NHX:ID=142:S=MUS~MUSCULUS:DS=514>28>140>0.0>2_PF07686_V_setd248_1471>162>229>0.0>2_PF08205_C2_set_2d1500_1575>245>341>0.0>2_PF07686_V_setd1697_1793>365>445>0.0>2_PF08205_C2_set_2d1817_1898:T=10090:Sw=N:Co=N],lcl|ENSRNOP00000000520|10116|RATTUS~NORVEGICUS|:0.06208[&&NHX:ID=143:S=RATTUS~NORVEGICUS:DS=513>28>140>0.0>2_PF07686_V_setd248_1471>162>229>0.0>2_PF08205_C2_set_2d1500_1575>245>341>0.0>2_PF07686_V_setd1697_1793>365>445>0.0>2_PF08205_C2_set_2d1817_1898:T=10116:Sw=N:Co=N])99_95_62:0.10411[&&NHX:ID=62:D=N:Sw=N:Co=N],lcl|ENSPTRP00000030765|9598|PAN~TROGLODYTES|:0.16313[&&NHX:ID=144:S=PAN~TROGLODYTES:DS=243>28>141>0.0>2_PF07686_V_setd248_1472>148>229>0.0>2_PF08205_C2_set_2d1484_1575:T=9598:Sw=N:Co=N])98_87_*:0.09223[&&NHX:ID=61:D=N:Sw=N:Co=N],(lcl|ENSMODP00000025257|13616|MONODELPHIS~DOMESTICA|:0.04236[&&NHX:ID=145:S=MONODELPHIS~DOMESTICA:DS=231>23>137>0.0>2_PF07686_V_setd248_1473>143>223>0.0>2_PF08205_C2_set_2d1484_1575:T=13616:Sw=N:Co=N],lcl|ENSMODP00000025258|13616|MONODELPHIS~DOMESTICA|:0.04385[&&NHX:ID=146:S=MONODELPHIS~DOMESTICA:DS=396>189>303>0.0>2_PF07686_V_setd248_1473>309>389>0.0>2_PF08205_C2_set_2d1484_1575:T=13616:Sw=N:Co=N])100_100_94:0.24613[&&NHX:ID=63:D=Y:Sw=N:Co=N])39_*_*:0.01662[&&NHX:ID=60:D=N:Sw=N:Co=N],lcl|ENSMODP00000031545|13616|MONODELPHIS~DOMESTICA|:0.25385[&&NHX:ID=147:S=MONODELPHIS~DOMESTICA:DS=510>3>113>0.0>2_PF07686_V_setd248_1473>119>200>0.0>2_PF08205_C2_set_2d1484_1575>406>510>0.0>1_PF00622_SPRYd2013_2166:T=13616:Sw=N:Co=N])19_*_*:0.01575[&&NHX:ID=59:D=Y:Sw=N:Co=N])7_*_*:0.01275[&&NHX:ID=57:D=N:Sw=N:Co=N],(((((lcl|ENSRNOP00000029848|10116|RATTUS~NORVEGICUS|:0.06124[&&NHX:ID=148:S=RATTUS~NORVEGICUS:DS=330>30>144>0.0>2_PF07686_V_setd248_1473>150>231>0.0>2_PF08205_C2_set_2d1484_1575:T=10116:Sw=N:Co=N],lcl|ENSMUSP00000109819|10090|MUS~MUSCULUS|:0.05945[&&NHX:ID=149:S=MUS~MUSCULUS:DS=342>31>145>0.0>2_PF07686_V_setd248_1473>151>232>0.0>2_PF08205_C2_set_2d1484_1575:T=10090:Sw=N:Co=N])99_99_53:0.09067[&&NHX:ID=68:D=N:Sw=N:Co=N],lcl|ENSCAFP00000001140|9615|CANIS~LUPUS~FAMILIARIS|:0.12485[&&NHX:ID=150:S=CANIS~LUPUS~FAMILIARIS:DS=552>37>151>0.0>2_PF07686_V_setd248_1473>173>238>0.0>2_PF08205_C2_set_2d1502_1575>458>552>0.0>1_PF00622_SPRY_PA_PARTd2018_2137:T=9615:Sw=N:Co=N])93_35_*:0.07161[&&NHX:ID=67:D=N:Sw=N:Co=N],(((((lcl|ENSMUSP00000109800|10090|MUS~MUSCULUS|:0.05587[&&NHX:ID=151:S=MUS~MUSCULUS:DS=539>30>143>0.0>2_PF07686_V_setd248_1471>149>232>0.0>2_PF08205_C2_set_2d1477_1575>384>508>0.0>1_PF00622_SPRYd2018_2154:T=10090:Sw=N:Co=N],lcl|ENSMUSP00000023469|10090|MUS~MUSCULUS|:0.06482[&&NHX:ID=152:S=MUS~MUSCULUS:DS=583>30>143>0.0>2_PF07686_V_setd248_1471>149>232>0.0>2_PF08205_C2_set_2d1477_1575>386>510>0.0>1_PF00622_SPRYd2018_2154:T=10090:Sw=N:Co=N])45_86_52:0.00974[&&NHX:ID=73:D=Y:Sw=N:Co=N],lcl|ENSMUSP00000109803|10090|MUS~MUSCULUS|:0.0506[&&NHX:ID=153:S=MUS~MUSCULUS:DS=586>30>143>0.0>2_PF07686_V_setd248_1471>149>233>0.0>2_PF08205_C2_set_2d1477_1575>387>511>0.0>1_PF00622_SPRYd2018_2154:T=10090:Sw=N:Co=N])51_*_*:0.02735[&&NHX:ID=72:D=Y:Sw=N:Co=N],(((lcl|ENSRNOP00000000518|10116|RATTUS~NORVEGICUS|:0.01138[&&NHX:ID=154:S=RATTUS~NORVEGICUS:DS=548>30>143>0.0>2_PF07686_V_setd248_1471>149>232>0.0>2_PF08205_C2_set_2d1477_1575>387>511>0.0>1_PF00622_SPRYd2018_2154:T=10116:Sw=N:Co=N],lcl|ENSRNOP00000050023|10116|RATTUS~NORVEGICUS|:0.0231[&&NHX:ID=155:S=RATTUS~NORVEGICUS:DS=506>30>143>0.0>2_PF07686_V_setd248_1471>149>232>0.0>2_PF08205_C2_set_2d1477_1575>370>494>0.0>1_PF00622_SPRYd2018_2154:T=10116:Sw=N:Co=N])56_*_50:0.00845[&&NHX:ID=76:D=Y:Sw=N:Co=N],lcl|ENSRNOP00000034566|10116|RATTUS~NORVEGICUS|:0.04327[&&NHX:ID=156:S=RATTUS~NORVEGICUS:DS=588>30>143>0.0>2_PF07686_V_setd248_1471>149>232>0.0>2_PF08205_C2_set_2d1477_1575>386>510>0.0>1_PF00622_SPRYd2018_2154:T=10116:Sw=N:Co=N])60_*_51:0.01417[&&NHX:ID=75:D=Y:Sw=N:Co=N],lcl|ENSRNOP00000034717|10116|RATTUS~NORVEGICUS|:0.03755[&&NHX:ID=157:S=RATTUS~NORVEGICUS:DS=399>30>143>0.0>2_PF07686_V_setd248_1471>149>232>0.0>2_PF08205_C2_set_2d1477_1575>374>399>0.0>1_PF00622_SPRYd2018_2050:T=10116:Sw=N:Co=N])75_66_86:0.04162[&&NHX:ID=74:D=Y:Sw=N:Co=N])48_*_*:0.01312[&&NHX:ID=71:D=N:Sw=N:Co=N],lcl|ENSMUSP00000094959|10090|MUS~MUSCULUS|:0.09679[&&NHX:ID=158:S=MUS~MUSCULUS:DS=356>68>181>0.0>2_PF07686_V_setd248_1471>187>270>0.0>2_PF08205_C2_set_2d1477_1575:T=10090:Sw=N:Co=N])99_96_62:0.10924[&&NHX:ID=70:D=Y:Sw=N:Co=N],lcl|ENSCAFP00000001128|9615|CANIS~LUPUS~FAMILIARIS|:0.21834[&&NHX:ID=159:S=CANIS~LUPUS~FAMILIARIS:DS=319>30>142>0.0>2_PF07686_V_setd248_1471>148>231>0.0>2_PF08205_C2_set_2d1477_1575:T=9615:Sw=N:Co=N])51_34_*:0.02699[&&NHX:ID=69:D=N:Sw=N:Co=N])28_15_*:0.00424[&&NHX:ID=66:D=Y:Sw=N:Co=N],((lcl|ENSMODP00000018552|13616|MONODELPHIS~DOMESTICA|:0.05232[&&NHX:ID=160:S=MONODELPHIS~DOMESTICA:DS=525>30>144>0.0>2_PF07686_V_setd248_1473>150>231>0.0>2_PF08205_C2_set_2d1484_1575>384>510>0.0>1_PF00622_SPRYd2018_2154:T=13616:Sw=N:Co=N],lcl|ENSMODP00000038550|13616|MONODELPHIS~DOMESTICA|:0.06837[&&NHX:ID=161:S=MONODELPHIS~DOMESTICA:DS=506>29>143>0.0>2_PF07686_V_setd248_1473>149>230>0.0>2_PF08205_C2_set_2d1484_1575>384>506>0.0>1_PF00622_SPRYd2018_2150:T=13616:Sw=N:Co=N])74_79_91:0.02292[&&NHX:ID=78:D=Y:Sw=N:Co=N],((lcl|ENSMODP00000031349|13616|MONODELPHIS~DOMESTICA|:0.0[&&NHX:ID=162:S=MONODELPHIS~DOMESTICA:DS=672>1>115>0.0>2_PF07686_V_setd248_1473>121>202>0.0>2_PF08205_C2_set_2d1484_1575>528>654>0.0>1_PF00622_SPRYd2018_2154:T=13616:Sw=N:Co=N],lcl|ENSMODP00000017046|13616|MONODELPHIS~DOMESTICA|:0.0[&&NHX:ID=163:S=MONODELPHIS~DOMESTICA:DS=528>27>141>0.0>2_PF07686_V_setd248_1473>147>228>0.0>2_PF08205_C2_set_2d1484_1575>392>518>0.0>1_PF00622_SPRYd2018_2154:T=13616:Sw=N:Co=N])62_*_68:0.00443[&&NHX:ID=80:D=Y:Sw=N:Co=N],lcl|ENSMODP00000031562|13616|MONODELPHIS~DOMESTICA|:0.01281[&&NHX:ID=164:S=MONODELPHIS~DOMESTICA:DS=665>25>139>0.0>2_PF07686_V_setd248_1473>145>226>0.0>2_PF08205_C2_set_2d1484_1575>521>647>0.0>1_PF00622_SPRYd2018_2154:T=13616:Sw=N:Co=N])99_100_93:0.07621[&&NHX:ID=79:D=Y:Sw=N:Co=N])100_97_71:0.14208[&&NHX:ID=77:D=Y:Sw=N:Co=N])45_*_*:0.02678[&&NHX:ID=65:D=N:Sw=N:Co=N],lcl|ENSCAFP00000001144|9615|CANIS~LUPUS~FAMILIARIS|:0.26294[&&NHX:ID=165:S=CANIS~LUPUS~FAMILIARIS:DS=673>28>124>0.0>2_PF07686_V_setd248_1238>150>229>0.0>2_PF08205_C2_set_2d1486_1575>542>667>0.0>1_PF00622_SPRYd2023_2155:T=9615:Sw=N:Co=N])25_13_*:0.01422[&&NHX:ID=64:D=Y:Sw=N:Co=N])4_*_*:0.00798[&&NHX:ID=56:D=Y:Sw=N:Co=N])1_*_*:0.00936[&&NHX:ID=19:D=Y:Sw=N:Co=N])0_*_*:0.01127[&&NHX:ID=3:D=Y:Sw=N:Co=N],lcl|ENSGALP00000000823|9031|GALLUS~GALLUS|:0.3142[&&NHX:ID=166:S=GALLUS~GALLUS:DS=488>33>147>0.0>2_PF07686_V_setd248_1473>153>234>0.0>2_PF08205_C2_set_2d1484_1575>368>488>0.0>1_PF00622_SPRYd2013_2151:T=9031:Sw=N:Co=N])3_*_*:0.00638[&&NHX:ID=2:D=N:Sw=N:Co=N],lcl|ENSGALP00000040507|9031|GALLUS~GALLUS|:0.33768[&&NHX:ID=167:S=GALLUS~GALLUS:DS=257>22>137>0.0>2_PF07686_V_setd248_1473>144>225>0.0>2_PF08205_C2_set_2d1487_1575:T=9031:Sw=N:Co=N])11_*_*:0.008735000000000005[&&NHX:ID=1:D=Y:Sw=N:Co=N],((((lcl|ENSXETP00000019949|8364|XENOPUS~TROPICALIS|:0.09209[&&NHX:ID=168:S=XENOPUS~TROPICALIS:DS=222>31>135>0.0>2_PF07686_V_setd249_1465>164>222>0.0>2_PF08205_C2_set_2d1502_1569:T=8364:Sw=N:Co=N],lcl|ENSXETP00000053777|8364|XENOPUS~TROPICALIS|:0.08032[&&NHX:ID=169:S=XENOPUS~TROPICALIS:DS=256>23>127>0.0>2_PF07686_V_setd249_1465>156>219>0.0>2_PF08205_C2_set_2d1502_1576:T=8364:Sw=N:Co=N])60_*_*:0.02088[&&NHX:ID=84:D=Y:Sw=N:Co=N],lcl|ENSXETP00000019861|8364|XENOPUS~TROPICALIS|:0.10843[&&NHX:ID=170:S=XENOPUS~TROPICALIS:DS=256>24>128>0.0>2_PF07686_V_setd249_1465>157>220>0.0>2_PF08205_C2_set_2d1502_1576:T=8364:Sw=N:Co=N])99_75_*:0.13079[&&NHX:ID=83:D=Y:Sw=N:Co=N],((lcl|ENSXETP00000028631|8364|XENOPUS~TROPICALIS|:0.14774[&&NHX:ID=171:S=XENOPUS~TROPICALIS:DS=210>23>127>0.0>2_PF07686_V_setd249_1465>152>210>0.0>2_PF08205_C2_set_2d1502_1569:T=8364:Sw=N:Co=N],lcl|ENSXETP00000006809|8364|XENOPUS~TROPICALIS|:0.14537[&&NHX:ID=172:S=XENOPUS~TROPICALIS:DS=218>23>127>0.0>2_PF07686_V_setd249_1465>153>216>0.0>2_PF08205_C2_set_2d1502_1576:T=8364:Sw=N:Co=N])85_62_59:0.05746[&&NHX:ID=86:D=Y:Sw=N:Co=N],lcl|ENSXETP00000019860|8364|XENOPUS~TROPICALIS|:0.19254[&&NHX:ID=173:S=XENOPUS~TROPICALIS:DS=218>23>127>0.0>2_PF07686_V_setd249_1465>153>216>0.0>2_PF08205_C2_set_2d1502_1576:T=8364:Sw=N:Co=N])80_43_*:0.03839[&&NHX:ID=85:D=Y:Sw=N:Co=N])100_98_*:0.15131[&&NHX:ID=82:D=Y:Sw=N:Co=N],lcl|ENSXETP00000021713|8364|XENOPUS~TROPICALIS|:0.29858[&&NHX:ID=174:S=XENOPUS~TROPICALIS:DS=305>22>134>0.0>2_PF07686_V_setd248_1471>151>221>0.0>2_PF08205_C2_set_2d1495_1576:T=8364:Sw=N:Co=N])37_28_*:0.008114999999999995[&&NHX:ID=81:D=Y:Sw=N:Co=N])npl:-99.0[&&NHX:D=N:Sw=N:Co=N];
